# Supplementary material for: The Case for Whole-Person Integrative Care
Source: Medicina (Kaunas). 2021 Jun 30;57(7):677. doi: 10.3390/medicina57070677 (PMC8307064; doi:10.3390/medicina57070677)
Supplement: Supplementary file 1 [file medicina-57-00677-s001.zip]

Archive with 1 entries (1 files):
- medicina-1244996-supplementary.pdf
